# Supplementary material for: Social–Cognitive Factors in Antisocial Behavior and School Violence: A Cross-Sectional Analysis of Greek Vocational Students
Source: Children (Basel). 2025 Dec 4;12(12):1647. doi: 10.3390/children12121647 (PMC12731748; doi:10.3390/children12121647)
Supplement: Supplementary file 1 [file children-12-01647-s001.zip]

Archive with 1 entries (1 files):
- children-3961665-supplementary.pdf
